# Supplementary material for: Identification, validation and candidate gene analysis of major QTL for Supernumerary spikelets in wheat
Source: BMC Genomics. 2024 Jul 8;25:675. doi: 10.1186/s12864-024-10540-7 (PMC11229243; doi:10.1186/s12864-024-10540-7)
Supplement: Supplementary file 2 — Supplementary Material 2 [file 12864_2024_10540_MOESM2_ESM.xlsx]

## Sheet: Table S1
Table S1. Information for KASP markers and InDel marker developed based on the linkage SNP markers and InDel markers.
Name	Type	Forward prime (5’-3’)	Reverse primer (5’-3’)	Chra
A20	KASP	F1/F2: CGTGTTGCAAACGTCTCAAC[A/G]	TCTCTCCGATCCACAGTAATTATC	2A
A2	KASP	F1/F2: GCCCAGAAGCTGCTCGA[T/C]	ACTGCACAAGGTTGGCAAAG	2A
A17	KASP	F1/F2: TGGAGAAAGGGAAACTACG[T/C]	ACGACTCTTCTATACATACCCCCT	2A
A4	KASP	F1/F2: CGACCACTAGAAGGAAGAAGG[T/C]	GAAGCATTCACGCAGGAGC	2A
A11	KASP	F1/F2: GCTCTTCTTCTTTAGAGGCCG[A/C]	CGCCTCCACCATCCAGTC	2A
A24	KASP	F1/F2: ACCTCCAACCACTGCTTCA[A/G]	ATACGTGTAGCATATCAAACATACC	2A
D12	KASP	F1/F2: CCCACTAACACAGGCGCA[T/C]	GGACAACATGGCCGTGGAC	2D
D11	KASP	F1/F2: ACTGGCAGATCTGATCGAG[T/G]	GCATTCCCCTCTCGGTCTCTA	2D
D3	KASP	F1/F2: TCACTCCAAATCTAGCCACTC[A/C]	CCTGACATCTCTATGTGGTTGTG	2D
D2	KASP	F1/F2: AGAGAAGCCATTGATCTCCG[T/C]	GAAATTAGGGTGCAAAGTTTCTTTC	2D
2DYC	KASP	F1/F2: TCTCTCTCTTATCATCGTTGTG[G/C]	CAGGCACTATCATACTTGACGAC	2D
INDEL	InDel	TGAGTTGATGTCCGATGCGAT	TGCGGTCGTCAAATATGGAGT	2D
D6	KASP	F1/F2: GCTCTGGTAAGGCGGTTGA [A/G]	GGAGTGCGCTCGGAGCAA	2D
D18	KASP	F1/F2: GCCCCTCAACCCCTTCG[A/G]	TGGATCTGGCAGGGGAGC	2D
D21	KASP	F1/F2: GTCGATCGATGGTGATC[A/C]	AACGGCGGCGGCCACGA	2D
Chra indicate the abbreviation of chromosome. Each forward prime sequence also needs to be preceded by two fluorophores with different colors: GAAGGTGACCAAGTTCATGCT/ GAAGGTCGGAGTCAACGGATT

## Sheet: Table S2
Table S2. The list of high confidence genes in the interval of QSS.sicau-2A.
Gene ID	position start (Chr2A)	position end (Chr2A)	Functional annotations
TraesCS2A03G0237300	70731030	70732116	-
TraesCS2A03G0237400	70737585	70738787	C2 calcium-dependent membrane targeting domain containing protein
TraesCS2A03G0237800	70819107	70820597	-
TraesCS2A03G0237900	70828151	70829198	-
TraesCS2A03G0238200	71041964	71044034	Sodium/calcium exchanger membrane region domain containing protein
TraesCS2A03G0238300	71048142	71050454	Nitrate-inducible and autorepressible transcriptional repressor
TraesCS2A03G0238400	71061161	71062049	-
TraesCS2A03G0238500	71104429	71105267	-
TraesCS2A03G0238600	71209005	71209707	-
TraesCS2A03G0238800	71311593	71313858	Pentatricopeptide repeat domain containing protein
TraesCS2A03G0238900	71314079	71323754	Zinc finger, CW-type domain containing protein
TraesCS2A03G0239200	71532779	71539515	Similar to Potassium transporter
TraesCS2A03G0239300	71540747	71543658	Conserved hypothetical protein
TraesCS2A03G0239400	71582644	71583948	ERF transcription factor
TraesCS2A03G0239500	71798385	71804990	Similar to GTP1/OBG family protein
TraesCS2A03G0239600	71806838	71813883	-
TraesCS2A03G0239700	71822667	71825041	-
TraesCS2A03G0240400	72237213	72241556	Similar to Xylose isomerase
TraesCS2A03G0240500	72242504	72258355	Similar to DNA polymerase delta catalytic subunit
TraesCS2A03G0240900	72427386	72432861	Tetratricopeptide-like helical domain containing protein
TraesCS2A03G0241700	72688241	72697882	Tetratricopeptide-like helical domain containing protein
TraesCS2A03G0241800	72698960	72700189	-
TraesCS2A03G0242200	72964895	72970013	Similar to Serine/threonine-protein kinase PBS1
TraesCS2A03G0242300	72969597	72974945	Lipase, class 3 family protein
TraesCS2A03G0242400	73273275	73274939	Zinc finger, CCCH-type domain containing protein
TraesCS2A03G0242700	73576369	73577957	Zinc finger, CCCH-type domain containing protein
TraesCS2A03G0243200	73630239	73630964	Bifunctional inhibitor/plant lipid transfer protein/seed storage domain containing protein
TraesCS2A03G0243400	73642315	73645861	Similar to Leucine-rich receptor-like protein kinase
TraesCS2A03G0244000	73783671	73784319	-
TraesCS2A03G0244600	73966683	73968476	Lipase, GDSL domain containing protein
TraesCS2A03G0244700	73969927	73976052	Similar to adenyl cyclase
TraesCS2A03G0245200	74020976	74022930	-
TraesCS2A03G0245500	74029901	74031236	Protein of unknown function DUF1677
TraesCS2A03G0245600	74061579	74064485	Cyclin-like F-box domain containing protein
TraesCS2A03G0245700	74077299	74079001	Cytochrome P450 domain containing protein
TraesCS2A03G0245800	74085462	74088731	t-snare domain containing protein
TraesCS2A03G0246000	74088867	74095010	Similar to Cyclin-dependent protein kinase-like protein
TraesCS2A03G0246300	74115493	74119518	SAR DNA-binding protein-2
TraesCS2A03G0247000	74787756	74789583	Methyltransferase type 12 domain containing protein
TraesCS2A03G0247200	74862590	74865251	CONSTANS-like transcriptional activator
TraesCS2A03G0247600	74914572	74917418	-
TraesCS2A03G0247700	74940441	74944639	-
TraesCS2A03G0247900	74953445	74954497	-
TraesCS2A03G0248100	74989256	74994747	-
TraesCS2A03G0248200	75035781	75042970	-
TraesCS2A03G0248400	75049437	75050232	-
TraesCS2A03G0248500	75399952	75402705	-
TraesCS2A03G0248600	75405337	75408034	-
TraesCS2A03G0248700	75411029	75413437	-
TraesCS2A03G0248800	75430048	75431812	Protein of unknown function DUF247
TraesCS2A03G0248900	75461637	75462695	Similar to DNA binding protein
TraesCS2A03G0249000	75621796	75623893	Glycoside hydrolase, family 14 protein
TraesCS2A03G0249100	75624261	75627448	Similar to Tubby-like protein 3
TraesCS2A03G0249200	75629614	75633983	Vacuolar Na+/H+ antiporter
TraesCS2A03G0249300	75726108	75728496	KIP1-like domain containing protein
TraesCS2A03G0249400	75734382	75737830	Similar to Superoxide dismutase
TraesCS2A03G0249500	75861585	75862452	-
TraesCS2A03G0249900	75901545	75904737	Cyclin-like F-box domain containing protein
TraesCS2A03G0250200	75959564	75963308	Cyclin-like F-box domain containing protein
TraesCS2A03G0250300	75961371	75962748	Cyclin-like F-box domain containing protein
TraesCS2A03G0250400	76061426	76064965	Cyclin-like F-box domain containing protein
TraesCS2A03G0250700	76095913	76099516	F-box domain, cyclin-like protein
TraesCS2A03G0251100	76182638	76183764	Short-chain dehydrogenase/reductase SDR domain containing protein
TraesCS2A03G0251500	76194547	76195150	Plant disease resistance response protein
TraesCS2A03G0251800	76334665	76338315	Similar to Membrane-associated 30 kDa protein
TraesCS2A03G0251900	76357847	76359191	Short-chain dehydrogenase/reductase SDR domain containing protein
TraesCS2A03G0252000	76364512	76370374	Similar to (1,4)-beta-xylan endohydrolase
TraesCS2A03G0252100	76410809	76416231	Tesmin/TSO1-like, CXC domain containing protein
TraesCS2A03G0252300	76541589	76542881	-
TraesCS2A03G0252800	77127400	77128402	-
TraesCS2A03G0253500	77428561	77432705	Similar to Cellulose synthase-like protein D3
TraesCS2A03G0253700	77433584	77434427	Short-chain dehydrogenase/reductase SDR domain containing protein
TraesCS2A03G0253900	77445573	77446346	-
TraesCS2A03G0254200	77472091	77473399	Similar to Oxidoreductase, short chain dehydrogenase/reductase family protein
TraesCS2A03G0254300	77477453	77478700	Similar to Short-chain dehydrogenase/reductase
TraesCS2A03G0254400	77488043	77492275	Similar to Short-chain dehydrogenase/reductase
TraesCS2A03G0254500	77548272	77550057	FAD linked oxidase, N-terminal domain containing protein
TraesCS2A03G0254700	77642178	77643523	Curculin-like (mannose-binding) lectin domain containing protein
TraesCS2A03G0254900	77662961	77665033	FAD linked oxidase, N-terminal domain containing protein
TraesCS2A03G0255000	77670318	77674907	-
TraesCS2A03G0255300	77685556	77686878	-
TraesCS2A03G0255900	77882821	77883585	-
TraesCS2A03G0256000	77888168	77896901	Similar to 4-alpha-glucanotransferase
TraesCS2A03G0256100	77900433	77905165	Similar to tryptophan/tyrosine permease family protein
TraesCS2A03G0256200	77905634	77907460	Pentatricopeptide repeat domain containing protein
TraesCS2A03G0256300	77908901	77909973	Similar to Flavoprotein wrbA
TraesCS2A03G0256400	77912515	77913442	Similar to Flavoprotein wrbA
TraesCS2A03G0256600	77929793	77931093	Conserved hypothetical protein
TraesCS2A03G0256700	78012618	78014203	Peptidase M50 domain containing protein
TraesCS2A03G0256800	78106084	78114153	Cyclin-like F-box domain containing protein
TraesCS2A03G0257000	78250547	78253221	Nucleotide-binding, alpha-beta plait domain containing protein

## Sheet: Table S3
Table S3. RT-qPCR primer used in this study
Name	Forward prime (5’-3’)	Reverse primer (5’-3’)	Sequence length of production (bp)
TraesCS2D03G0260700	AGGCAAAAGCAAACCGTGTC	ACAAAGCGTATCTCGGCTGT	3710
RT-qPCR (TraesCS2D03G0260700)	AGGCCAATGTTCCTTCAGTT	AGGAACAGGTTCTACATGGGA	142
WFZP-A	CCCTACCTCGCCATCTCATC	CACTTTAATTCCACACGACTAACTA	1460
WFZP-D	TGCCACGTACTGTGACTGAT	TCCCAGATGATGGCGTTCTC	1021
RT-qPCR (WFZP-D)	CCTACGCGTCCTCGACCA	GTGATCGGCGGCATTGGG	160

## Sheet: Table S4
Table S4. The list of high confidence genes in the interval of QSS.sicau-2D.
Gene ID	position start (Chr2D)	position end (Chr2D)	Functional annotations
TraesCS2D03G0253700	72715693	72717116	-
TraesCS2D03G0253800	72724380	72725631	-
TraesCS2D03G0253900	72808586	72809676	Pectin lyase fold/virulence factor
TraesCS2D03G0254000	72811464	72812581	Pectin lyase fold/virulence factor
TraesCS2D03G0254100	72815326	72816445	Pectin lyase fold/virulence factor
TraesCS2D03G0254200	72895967	72897080	Pectin lyase fold/virulence factor
TraesCS2D03G0254500	72943288	72944463	Pectin lyase fold/virulence factor
TraesCS2D03G0254600	72953888	72955764	Methyltransferase type 12
TraesCS2D03G0254700	73054730	73057330	CONSTANS-like transcriptional activator
TraesCS2D03G0255300	73223508	73226514	-
TraesCS2D03G0255400	73250159	73251485	-
TraesCS2D03G0255500	73379452	73382085	Protein of unknown function DUF594 family protein
TraesCS2D03G0255600	73632972	73633741	-
TraesCS2D03G0255900	73686401	73693001	-
TraesCS2D03G0256200	73833135	73840143	-
TraesCS2D03G0256700	73897713	73901077	-
TraesCS2D03G0256900	73993164	73995793	-
TraesCS2D03G0257000	74005345	74008035	-
TraesCS2D03G0257100	74025727	74028310	-
TraesCS2D03G0257200	74048316	74050281	Protein of unknown function DUF247
TraesCS2D03G0257500	74109308	74110356	Similar to DNA binding protein
TraesCS2D03G0257800	74186653	74190592	Similar to Tubby-like protein 3
TraesCS2D03G0258000	74193395	74196933	Vacuolar Na+/H+ antiporter,
TraesCS2D03G0258200	74347724	74348033	RNA-directed DNA polymerase
TraesCS2D03G0260100	74584910	74587156	KIP1-like domain containing protein
TraesCS2D03G0260200	74591798	74595126	Similar to Superoxide dismutase
TraesCS2D03G0260400	74792313	74792929	-
TraesCS2D03G0260500	74793364	74797099	Cyclin-like F-box domain containing protein
TraesCS2D03G0260700	74859643	74863061	F-box domain, cyclin-like domain containing protein
TraesCS2D03G0260800	74866565	74871184	Similar to Serine/threonine protein kinase-like
TraesCS2D03G0261100	74909439	74909661	-
TraesCS2D03G0261500	75013817	75015304	Short-chain dehydrogenase/reductase SDR
TraesCS2D03G0261600	75071267	75071883	-
TraesCS2D03G0261700	75072312	75076160	Cyclin-like F-box domain containing protein

## Sheet: Table S5
Table S5. The list of candidate genes in the interval of QSS.sicau-2D.
Wheat Gene ID	Rice gene ID	Functional annotations
TraesCS2D03G0255500	Os10g0190500	Protein of unknown function DUF594 family protein.
TraesCS2D03G0256200	-	No annotation
TraesCS2D03G0256700	-	No annotation
TraesCS2D03G0256900	-	No annotation
TraesCS2D03G0257000	-	No annotation
TraesCS2D03G0257100	-	No annotation
TraesCS2D03G0260700	Os08g09750	F-box domain, cyclin-like domain containing protein
TraesCS2D03G0264500	-	-
